# Supplementary material for: Providing Comprehensive Dietary Fatty Acid Profiling from Saturates to Polyunsaturates with the Malaysia Lipid Study-Food Frequency Questionnaire: Validation Using the Triads Approach
Source: Nutrients. 2020 Dec 31;13(1):120. doi: 10.3390/nu13010120 (PMC7823982; doi:10.3390/nu13010120)
Supplement: Supplementary file 1 [file nutrients-13-00120-s001.zip]

Archive with 3 entries (3 files):
- nutrients-988928-Supplement Figures 1 and 2.docx
- nutrients-988928-Supplement file 1-MLS FFQ Form.docx
- nutrients-988928-Supplementary table.docx
